# Supplementary material for: A Narrative Review of the Strengths and Limitations of Real-World Evidence in Comparison to Randomized Clinical Trials: What Are the Opportunities in Thoracic Oncology for Real-World Evidence to Shine?
Source: Curr Oncol. 2025 Nov 10;32(11):629. doi: 10.3390/curroncol32110629 (PMC12651554; doi:10.3390/curroncol32110629)
Supplement: Supplementary file 1 [file curroncol-32-00629-s001.zip]

Archive with 1 entries (1 files):
- curroncol-3866134-supplementary.pdf
